# Supplementary material for: Snord94 expression level alters methylation at C62 in snRNA U6
Source: PLoS One. 2019 Dec 5;14(12):e0226035. doi: 10.1371/journal.pone.0226035 (PMC6894857; doi:10.1371/journal.pone.0226035)
Supplement: S1 Raw Data — (XLSX) [file pone.0226035.s001.xlsx]

## Sheet: IDT FC
Sample	ΔCt long
U6 1	1.445
U6 2	1.443
U6 3	1.421
mU6 1	2.536
mU6 2	2.391
mU6 3	2.512

## Sheet: Tissue FC
	Sample ID	ΔCt long
TOF	CR042	6.03497
	CR0001	7.09615
	CR0025	6.81833
	CR0014	6.95065
	BS022	6.50034
	CR048	5.59338
Control	GE001	7.12103
	GE007	7.29957
	GE008	7.23071
	GE002	7.78914
	GE005	7.42366
	GE009	6.86691

## Sheet: KD FC
	Sample	ΔCt long
Control	C1	5.6554
	C2	7.17244
	C3	6.15292
	C4	6.44474
	C5	6.30857
	C6	6.96314
KnockDown	K1	5.65408
	K2	5.34455
	K3	5.67328
	K4	4.82159
	K5	6.57121
	K6	5.97989

## Sheet: OE FC
	Sample ID	ΔCt long
Control	C1	5.84899
	C2	6.26244
	C3	5.47993
	C4	5.34728
	C5	6.72933
	C6	6.97008
Over Expression	OE1	(removed due to RNA degradation)
	OE2	6.75825
	OE3	6.57267
	OE4	6.32563
	OE5	7.00773
	OE6	6.57932

## Sheet: KD confirmation
Detector	Sample	Ct
SNORD94	CP neo cells only	24.98
SNORD94	CP neo cells only	24.86
SNORD94	CP neo cells only	24.89
SNORD94	CP neo KD U94	25.94
SNORD94	CP neo KD U94	25.55
SNORD94	CP neo KD U94	25.98
RNU24	CP neo cells only	29.09
RNU24	CP neo cells only	29.03
RNU24	CP neo cells only	28.93
RNU24	CP neo KD U94	29.09
RNU24	CP neo KD U94	29.02
RNU24	CP neo KD U94	29.23
SNORD67	CP neo cells only	21.01
SNORD67	CP neo cells only	20.6
SNORD67	CP neo cells only	20.56
SNORD67	CP neo KD U94	20.48
SNORD67	CP neo KD U94	20.51
SNORD67	CP neo KD U94	20.89

## Sheet: OE confirmation
Detector	Sample	Ct
RNU24	CR-0-048 just cells	26.75
RNU24	CR-0-048 just cells	26.22
RNU24	CR-0-048 just cells	26.27
RNU24	CR-0-048 OE SNORD94	26.42
RNU24	CR-0-048 OE SNORD94	26.72
RNU24	CR-0-048 OE SNORD94	26.06
snoRNA ACA35	CR-0-048 just cells	20.38
snoRNA ACA35	CR-0-048 just cells	20.48
snoRNA ACA35	CR-0-048 just cells	20.45
snoRNA ACA35	CR-0-048 OE SNORD94	20.43
snoRNA ACA35	CR-0-048 OE SNORD94	20.59
snoRNA ACA35	CR-0-048 OE SNORD94	20.3
snoRNA SNORD94	CR-0-048 just cells	28.62
snoRNA SNORD94	CR-0-048 just cells	28.92
snoRNA SNORD94	CR-0-048 just cells	28.56
snoRNA SNORD94	CR-0-048 OE SNORD94	18.49
snoRNA SNORD94	CR-0-048 OE SNORD94	18.37
snoRNA SNORD94	CR-0-048 OE SNORD94	18.5
